# Supplementary material for: A systematic review of the use of burden of treatment theory
Source: J Multimorb Comorb. 2025 May 9;15:26335565251314828. doi: 10.1177/26335565251314828 (PMC12064904; doi:10.1177/26335565251314828)
Supplement: Supplemental Material - A systematic review of the use of burden of treatment theory [file sj-xlsx-5-cob-10.1177_26335565251314828.xlsx]

## Sheet: Sheet1
CASP checklist- qualitative studies	Abu Dabrh et al	Callan et al	Chikumbu et al	Corbett et al	Gilbert et al	Green et al	Hounkpatin et al	Knowles et al	Kyle et al	Ladds et al	Nordfonn et al- a qualitative study…	Nordfonn et al- patients' experience…	Quigley et al	Roberti et al	Roberti et al	Lippiet et al
Was there a clear statement of the aims of the research?	Yes	Yes	Yes	Yes	Yes	yes	Yes	Yes	Yes	Yes	Yes	Yes	Yes	Yes	Yes	Yes
Is a qualitative methodology appropriate?	Yes	Yes	Yes- patient experiences	Yes	Yes	Yes	Yes	Yes	Yes	Yes	Yes	Yes	Yes	Yes	Yes	Yes
Was the research design appropriate to address the aims of the research?	Yes	Yes	Yes	Yes	Yes	Yes	Yes	Yes- but first time the two methods had been used together	Yes	Yes	Yes	Yes	Yes	Yes	Yes	Yes, cross-sectional and comparative approach
Was the recruitment strategy appropriate to the aims of the research?	Yes	Yes- but social media recruiting may have led to selection bias and skew	Yes, database seach from previous survey	Can't tell	Yes	Yes- variation in age, gender, pirmary diagnosis	Yes	Yes	No- convenience and purposive sampling methods, therefore prone to researcher bias	Yes- oversampled from specific groups t o increase range of perspectives	Yes, although gender bias unaccounted for, did not use a strategic sample	Yes- purposive sampling techniques though	Yes	Yes, although purposive again	Yes	Yes
Was the data collected in a way that addressed the research issue?	Yes	Yes	Yes- semi-structured in-depth interviews	Yes	Yes	Yes	Yes	Yes	Yes	Yes	Yes	Yes	Yes	Yes	Yes	Yes
Has the relationship between researcher and participants been adequately considerered?	Can't tell	Yes- interdisciplinary/interprofessional, consultation with patient experts by experience	yes	Can't tell	Yes, justified methods and theory use	Can't tell	Yes	Yes	Can't tell	Yes	Yes	Yes	Can't tell	Can't tell	Can't tell	Yes
Have ethical issues been taken into consideration?	Yes	Yes	Yes	Yes	Yes	Yes	Yes	Yes	Yes	Yes	Yes	Yes	Yes	Yes	Yes	Yes
Was the data analysis sufficiently rigorous?	Yes	Yes	Yes	Yes	Yes	Yes	Yes	Yes, although no prospective analytical framework used- retrospectively applied theory	Yes	Yes	Yes	Yes	Yes	Yes	Yes	Yes
Is there a clear statement of findings?	Yes	Yes	Yes	Yes	Yes	Yes	Yes	Yes	Yes	Yes	Yes	Yes	Yes	Yes	Yes	Yes
How valuble is the research?	Study outlines that findings support future desgin and implementation of MDM interventions etc	Valuable- long COVID-19 research, qualitative study of lived experiences	Focused research area, to identify experiences of burden and lack of treatment in LMIC	Discusses an intervention planning proces	First qualitative study of patient preferences for virtual consultation in ortho setting	Yes, clear outline of contribution of study	Yes, value discussed and future steps mentioned	Yes, value discussed of design of study and contribution	Yes, discussio of value of study included, and contribution to understanding	Yes, discusses value and implications	Yes, implications for practice discussed	Relevance to clinical practice disucssed	Yes, significance and relevances of findings discussed and their application	Yes, also discusses limitations of generalisability	Yes, significance for patient experience and outlines further steps	Yes, value added to understanding of current research area, discussed future steps
CASP checklist- systematic reveiws	Lippiett et al	O'Connor et al	Roberti et al	Papoutsi et al	Jakibowski et al	Austin et al
Did the review address a clearly focused question?	Yes	Yes	Yes	Yes	Yes, although CIS approach allowed development of question/inclusion criteria as the search progressed	Yes
Did the authors look for the right type of papers?	Yes	Yes	Yes	Yes, systematic search across 10 databases	Yes	Yes
Do you think all the important relevant studies were included?	Yes	Yes	Yes	Yes	Yes	Yes
Did the review's authors do enough to assess quality of the included studies?	Yes- conservative approach however, excluded 5 stuides based on ethical approval lacking	Yes	Yes	Yes, second reviewer did 10% of papers	Yes	Yes
If the results of the review have been combined, was it reasonable to do so?	Yes, however qualitative context is important in individual papers so some contextual factors lost when brought together results	Yes, framework synthesis developed appropriate, studies had similar results, methods and participant demographics	Yes, discussed wide range of methodologies/countries etc	Yes, subclassifications of studies into core, relevant, or similar age groups etc.	Yes	Yes
What are the overall results of the review`?	Significant differences in treatment workload between lung cancer and COPD. In both conditions, family/professional support was very important	Theere are many factors influencing engagement with digitla health engagement services	End-stage kidney disease causes a high level of treatment burden which impacts every aspect of patients' and caregivers' lives	Group clinics for young people with diabetes can be vaulable for their care but also provide many challenges	Pregnant women have different motivational factors for self-management than the general population	Symptom experiences are integral to patient BOT and their ability to engage in self-care
How precise are the results?	Coding categories defined, framework devised	Lack precision- vague	Broad, large number of factors but used theoretical framework	4 key principles, conceptual coding phase carried out	Quite broad results, general impressions	Quite precise, use of framework in analysis strengthened findings
Can the results be applied to the local population?	Yes	Yes, many recommendations made	Yes	Yes	Yes, wide range of international settings	Yes
Were all important outcomes considered?	Yes	Yes	Yes	Yes	Yes	Yes
Are the benefits worth the harms and costs?	Yes	Yes	Yes	Yes	Yes	Yes
Adapted CASP systematic reveiw checklist- Protocol for systematic review	PROTOCOL- May et al
Does the review address a clearly focused question?	Yes
Do the authors plan to look for the right type of papers	Yes
Do you think all the important relevant studies will be included?	Yes qualitative studies of patients over 18 in a range of settings and healthcare systems
Do the authors plan to do enough to assess quality of the included studies?	Use of RATS framework proposed as a guide
Do the authors plan to combine review results, and is it reasonable to do so?	Yes, review results synthesised using a coding framework, and will be used to build conceptual model
Will the results be applicable to the local population?	Yes, patient experiences will underpin the conceptual model design
Are all important outcomes considered?	Yes
Are the benefits worth the harms and costs?	Yes
Adapted Mixed Studies Review (MSR) tool- Protocol for Mixed Methods study	PROTOCOL- Early et al
1- Qualitative
Qualitative objective or question	Yes- to understand challenges to referral and uptake of pulmonary rehab in primary care
Appropriate qualitative approach or design or method	Yes- phase 1 survey, phase 2 interveiw schedules with wide range of participants
Description of the context	Yes- primary care context outlined
Description of participants and justification of sampling	Yes- patients and healthcare professionals jointly used to inform this study and justification provided
Description of (planned) qualitative data collection and analysis	Yes- theroetically informed analysis of phases 1 and 2 to inform toolkit development in phase 3
Discussion of researchers' reflexivity	No, although independent coding by 2 researchcers
2. Quantitative experimental
Appropriate sequence generation and/or randomisation	N/A	N/A
Allocation concealent and/or blinding	N/A	N/A
Complete outcome data and/or low withdrawal/drop-out	N/A	N/A
3- Quantitative observational
Appropriate sampling and sample	Quantitative data processing explained	Proposed number of participants in interveiw sample discussed/justified
Justification of measurements (validity and standards)	No	No justification- outline of descriptive data collected, etc
Control of confounding variables	No	Mention of covariate recording/ use of a random coefficient model
4- Mixed methods
Justification of the mixed methods design	Yes- use of online surveys, qualitative metohods and intervention development all linked to aims questions and justified	Yes- by investigating patient preferences, will enable better intervebion pathway desgin, therefore aid in clinical care
Combination of qualitative and quantitative data collection-analysis techniques or procedures	No	No
Integration of qualitative and quantitative data or results	No	No
Adapted CASP cohort study checklist- protocol for cohort study	PROTOCOL- Foster et al
Does the study address a clearly focused issue?	Yes although broad- health and well-being in adults with cancer in short and long-term
Will the cohort be recurited in an acceptable way?	Yes- systematic screening process through clinical teams prior to primary treatment across around 70 NHS boards
Will the exposure be accurately measured to minimise bias?	Validated/study-specific measures used, baseline sociodemographic and socioeconomic info collected and also any characteristics likely to change
Will the outcome be accurately measured to minimise bias?	Yes, outlined secction on validated tools and screening processes used
Have the authors identified important confounding factors?	Yes
Have the authors accounted for confounding factors in design/analysis?	Yes, sociodemographic and socioeconomic information/tools used to record charateristics, factors influencing recovery will be included in regression models
Will the follow-up of subjects be complete and long enough?	Plan for follow-up until 24 months (2 years), then annual assessments post 2 years subject to funding
Will the results be applicable to the local population?	Yes, large sample size, range of cancers, over 16 years old
What are the implications of the study for practice?	To inform future interventions and services for cancer treatment and support
CASP checklist- Randomised controlled trials	Ainsworth et al
Did the study addressa clearly focused research question?	Yes- to assess feasibility and acceptability of an RCT
Was the assignment of participants to interventions randomised?	Yes- block randomisation of patients to control or intervention group
Were all participants who entered the study accounted for at its conclusion?	Yes
Were the participants/investigators/assessors 'blind' to intervention?	Patients and research nurses blinded (nurses blinded until final questionnaire)
Were the study groups similar at the start of the randomised controlled trial?	Yes, matched for socioeconomic status
Apart from the experimental intervention, did each study group receive the same leve of care (treated equally?)	Yes
Were the effects of intervention reported comprehensively?	Yes, detailed outcomes reported
Was the precision of the estimate of the intervention or treatment effect reported?	No
Do the benefits of the experimental intervention outweigh the harms and costs?	Yes
Can the results be applied to your local population/in your context?	Yes
Would the experimental intervention provide greater value to the people in your care than any of the existing interventions?	Findings show feasibility of a trial for a new intervention which seems acceptable for adults with asthma in primary care
